# Supplementary material for: Bicontinuous Gyroid Phase of a Water-Swollen Wedge-Shaped Amphiphile: Studies with In-Situ Grazing-Incidence X-ray Scattering and Atomic Force Microscopy
Source: Materials (Basel). 2021 May 28;14(11):2892. doi: 10.3390/ma14112892 (PMC8198821; doi:10.3390/ma14112892)
Supplement: Supplementary file 1 [file materials-14-02892-s001.zip]

Archive with 1 entries (1 files):
- materials-1235608-supplementary.pdf
